# Supplementary material for: The larva and prepupa of Eupareophora exarmata (Thomson, 1871) (Hymenoptera, Tenthredinidae)
Source: Biodivers Data J. 2015 Nov 25;(3):e7147. doi: 10.3897/BDJ.3.e7147 (PMC4678796; doi:10.3897/BDJ.3.e7147)
Supplement: XML Treatment for Eupareophora exarmata [file BDJ.3.e7147-treatment1.xml]

<!DOCTYPE tp:taxon-treatment
  PUBLIC "-//TaxonX//DTD Taxonomic Treatment Publishing DTD v0 20100105//EN" "tax-treatment-NSO.dtd">
<tp:taxon-treatment xmlns:tp="http://www.plazi.org/taxpub"><tp:treatment-meta><mixed-citation publication-type="journal"><person-group><name><surname>Liston</surname><given-names>Andrew David</given-names></name><name><surname>Prous</surname><given-names>Marko</given-names></name><name><surname>Bücker</surname><given-names>Josef</given-names></name></person-group><article-title>The larva and prepupa of <italic><tp:taxon-name><tp:taxon-name-part taxon-name-part-type="genus">Eupareophora</tp:taxon-name-part> <tp:taxon-name-part taxon-name-part-type="species">exarmata</tp:taxon-name-part></tp:taxon-name></italic> (Thomson, 1871) (<tp:taxon-name><tp:taxon-name-part taxon-name-part-type="order">Hymenoptera</tp:taxon-name-part></tp:taxon-name>, <tp:taxon-name><tp:taxon-name-part taxon-name-part-type="family">Tenthredinidae</tp:taxon-name-part></tp:taxon-name>)</article-title><source>Biodivers Data J</source><day>25</day><month>11</month><year>2015</year><volume>2015</volume><issue>3</issue><pub-id pub-id-type="doi">10.3897/BDJ.3.e7147</pub-id></mixed-citation></tp:treatment-meta><tp:nomenclature><tp:taxon-name><tp:taxon-name-part taxon-name-part-type="genus">Eupareophora</tp:taxon-name-part> <tp:taxon-name-part taxon-name-part-type="species">exarmata</tp:taxon-name-part></tp:taxon-name><tp:taxon-authority>(Thomson, 1871)</tp:taxon-authority></tp:nomenclature><tp:treatment-sec sec-type="materials"><title>Materials</title><list list-type="alpha-lower" list-content="occurrences"><list-item><p><bold>Type status:</bold> <named-content xmlns:xlink="http://www.w3.org/1999/xlink" content-type="dwc:typeStatus" xlink:type="simple">Other material</named-content>. <bold>Occurrence:</bold> catalogNumber: <named-content xmlns:xlink="http://www.w3.org/1999/xlink" content-type="dwc:catalogNumber" xlink:type="simple">DEI-GISHym19361</named-content>; individualCount: <named-content xmlns:xlink="http://www.w3.org/1999/xlink" content-type="dwc:individualCount" xlink:type="simple">1</named-content>; lifeStage: <named-content xmlns:xlink="http://www.w3.org/1999/xlink" content-type="dwc:lifeStage" xlink:type="simple">prepupa</named-content>; occurrenceStatus: <named-content xmlns:xlink="http://www.w3.org/1999/xlink" content-type="dwc:occurrenceStatus" xlink:type="simple">present</named-content>; preparations: <named-content xmlns:xlink="http://www.w3.org/1999/xlink" content-type="dwc:preparations" xlink:type="simple">whole animal (ethanol) and larval exuvia</named-content>; disposition: <named-content xmlns:xlink="http://www.w3.org/1999/xlink" content-type="dwc:disposition" xlink:type="simple">in collection</named-content>; <bold>Taxon:</bold> scientificName: <named-content xmlns:xlink="http://www.w3.org/1999/xlink" content-type="dwc:scientificName" xlink:type="simple"><italic><tp:taxon-name><tp:taxon-name-part taxon-name-part-type="genus">Eupareophora</tp:taxon-name-part> <tp:taxon-name-part taxon-name-part-type="species">exarmata</tp:taxon-name-part></tp:taxon-name></italic> (Thomson, 1871)</named-content>; kingdom: <named-content xmlns:xlink="http://www.w3.org/1999/xlink" content-type="dwc:kingdom" xlink:type="simple"><tp:taxon-name><tp:taxon-name-part taxon-name-part-type="kingdom">Animalia</tp:taxon-name-part></tp:taxon-name></named-content>; phylum: <named-content xmlns:xlink="http://www.w3.org/1999/xlink" content-type="dwc:phylum" xlink:type="simple"><tp:taxon-name><tp:taxon-name-part taxon-name-part-type="phylum">Arthropoda</tp:taxon-name-part></tp:taxon-name></named-content>; class: <named-content xmlns:xlink="http://www.w3.org/1999/xlink" content-type="dwc:class" xlink:type="simple"><tp:taxon-name><tp:taxon-name-part taxon-name-part-type="class">Insecta</tp:taxon-name-part></tp:taxon-name></named-content>; order: <named-content xmlns:xlink="http://www.w3.org/1999/xlink" content-type="dwc:order" xlink:type="simple"><tp:taxon-name><tp:taxon-name-part taxon-name-part-type="order">Hymenoptera</tp:taxon-name-part></tp:taxon-name></named-content>; family: <named-content xmlns:xlink="http://www.w3.org/1999/xlink" content-type="dwc:family" xlink:type="simple"><tp:taxon-name><tp:taxon-name-part taxon-name-part-type="family">Tenthredinidae</tp:taxon-name-part></tp:taxon-name></named-content>; genus: <named-content xmlns:xlink="http://www.w3.org/1999/xlink" content-type="dwc:genus" xlink:type="simple"><tp:taxon-name><tp:taxon-name-part taxon-name-part-type="genus">Eupareophora</tp:taxon-name-part></tp:taxon-name></named-content>; specificEpithet: <named-content xmlns:xlink="http://www.w3.org/1999/xlink" content-type="dwc:specificEpithet" xlink:type="simple"><italic><tp:taxon-name><tp:taxon-name-part taxon-name-part-type="species">exarmata</tp:taxon-name-part></tp:taxon-name></italic></named-content>; scientificNameAuthorship: <named-content xmlns:xlink="http://www.w3.org/1999/xlink" content-type="dwc:scientificNameAuthorship" xlink:type="simple">Thomson, 1871</named-content>; nomenclaturalCode: <named-content xmlns:xlink="http://www.w3.org/1999/xlink" content-type="dwc:nomenclaturalCode" xlink:type="simple">ICZN</named-content>; taxonomicStatus: <named-content xmlns:xlink="http://www.w3.org/1999/xlink" content-type="dwc:taxonomicStatus" xlink:type="simple">accepted</named-content>; <bold>Location:</bold> continent: <named-content xmlns:xlink="http://www.w3.org/1999/xlink" content-type="dwc:continent" xlink:type="simple">Eurasia</named-content>; country: <named-content xmlns:xlink="http://www.w3.org/1999/xlink" content-type="dwc:country" xlink:type="simple">Germany</named-content>; countryCode: <named-content xmlns:xlink="http://www.w3.org/1999/xlink" content-type="dwc:countryCode" xlink:type="simple">DE</named-content>; stateProvince: <named-content xmlns:xlink="http://www.w3.org/1999/xlink" content-type="dwc:stateProvince" xlink:type="simple">Nordrhein-Westfalen</named-content>; locality: <named-content xmlns:xlink="http://www.w3.org/1999/xlink" content-type="dwc:locality" xlink:type="simple">Hagen-Hohenlimburg</named-content>; decimalLatitude: <named-content xmlns:xlink="http://www.w3.org/1999/xlink" content-type="dwc:decimalLatitude" xlink:type="simple">51.32099</named-content>; decimalLongitude: <named-content xmlns:xlink="http://www.w3.org/1999/xlink" content-type="dwc:decimalLongitude" xlink:type="simple">7.57673</named-content>; <bold>Identification:</bold> identifiedBy: <named-content xmlns:xlink="http://www.w3.org/1999/xlink" content-type="dwc:identifiedBy" xlink:type="simple">Andrew Liston</named-content>; <bold>Event:</bold> year: <named-content xmlns:xlink="http://www.w3.org/1999/xlink" content-type="dwc:year" xlink:type="simple">2012</named-content>; month: <named-content xmlns:xlink="http://www.w3.org/1999/xlink" content-type="dwc:month" xlink:type="simple">6</named-content>; day: <named-content xmlns:xlink="http://www.w3.org/1999/xlink" content-type="dwc:day" xlink:type="simple">2</named-content>; <bold>Record Level:</bold> type: <named-content xmlns:xlink="http://www.w3.org/1999/xlink" content-type="dwc:type" xlink:type="simple">PhysicalObject</named-content>; language: <named-content xmlns:xlink="http://www.w3.org/1999/xlink" content-type="dwc:language" xlink:type="simple">en</named-content>; institutionCode: <named-content xmlns:xlink="http://www.w3.org/1999/xlink" content-type="dwc:institutionCode" xlink:type="simple">SDEI</named-content>; basisOfRecord: <named-content xmlns:xlink="http://www.w3.org/1999/xlink" content-type="dwc:basisOfRecord" xlink:type="simple">PreservedSpecimen</named-content></p></list-item></list></tp:treatment-sec><tp:treatment-sec sec-type="Description"><title>Description</title><p>
            <bold>Sequencing results</bold>
          </p><p>Phylogenetic analyses of 1078 bp of COI sequences showed with strong statistical support (bootstrap proportion 92%) that the closest relative of the putative <italic><tp:taxon-name><tp:taxon-name-part taxon-name-part-type="genus">Eupareophora</tp:taxon-name-part> <tp:taxon-name-part taxon-name-part-type="species">exarmata</tp:taxon-name-part></tp:taxon-name></italic> prepupa is the Nearctic <italic><tp:taxon-name><tp:taxon-name-part taxon-name-part-type="genus">E.</tp:taxon-name-part> <tp:taxon-name-part taxon-name-part-type="species">parca</tp:taxon-name-part></tp:taxon-name></italic> (Fig. <xref ref-type="fig" rid="F2216299">1</xref>), from which it nevertheless differs significantly at the sequence level, by 10.8%. The tree is otherwise poorly resolved, because of the limited amount of sequence data used. Closest relatives of the genus <italic><tp:taxon-name><tp:taxon-name-part taxon-name-part-type="genus">Eupareophora</tp:taxon-name-part></tp:taxon-name></italic> on the tree are <italic><tp:taxon-name><tp:taxon-name-part taxon-name-part-type="genus">Cladardis</tp:taxon-name-part></tp:taxon-name></italic>, <italic><tp:taxon-name><tp:taxon-name-part taxon-name-part-type="genus">Monardis</tp:taxon-name-part></tp:taxon-name></italic>, and <italic><tp:taxon-name><tp:taxon-name-part taxon-name-part-type="genus">Periclista</tp:taxon-name-part></tp:taxon-name></italic>, although without statistical support (Fig. <xref ref-type="fig" rid="F2216299">1</xref>). A strongly supported clade of the latter three genera was found by <xref ref-type="bibr" rid="B2056075">Malm and Nyman 2014</xref> using 8 nuclear and one mitochondrial (COI) protein coding genes, suggesting that <italic><tp:taxon-name><tp:taxon-name-part taxon-name-part-type="genus">Eupareophora</tp:taxon-name-part></tp:taxon-name></italic> (which Malm &amp; Nyman 2015 did not sample) might also belong there.</p><p>
            <bold>Hosts</bold>
          </p><p><xref ref-type="bibr" rid="B2056049">Liston 1995</xref> stated that the hosts of <italic><tp:taxon-name><tp:taxon-name-part taxon-name-part-type="genus">Eupareophora</tp:taxon-name-part> <tp:taxon-name-part taxon-name-part-type="species">exarmata</tp:taxon-name-part></tp:taxon-name></italic> are <italic><tp:taxon-name><tp:taxon-name-part taxon-name-part-type="genus">Rosa</tp:taxon-name-part></tp:taxon-name></italic> species (<tp:taxon-name><tp:taxon-name-part taxon-name-part-type="family">Rosaceae</tp:taxon-name-part></tp:taxon-name>) and that the larvae bore in shoots. Although not cited by Liston, this statement was based on a record by <xref ref-type="bibr" rid="B2056105">Reichert 1933</xref>: “mit Larven von <italic><tp:taxon-name><tp:taxon-name-part taxon-name-part-type="genus">Ardis</tp:taxon-name-part> <tp:taxon-name-part taxon-name-part-type="species">brunniventris</tp:taxon-name-part></tp:taxon-name></italic> eingetragene Rosenzweige ergaben 13.2.18. im geheizten Zimmer 1 #w, det Enslin”. In view of the morphological similarity of adult <italic><tp:taxon-name><tp:taxon-name-part taxon-name-part-type="genus">M.</tp:taxon-name-part> <tp:taxon-name-part taxon-name-part-type="species">plana</tp:taxon-name-part></tp:taxon-name></italic> (whose hosts are <italic><tp:taxon-name><tp:taxon-name-part taxon-name-part-type="genus">Rosa</tp:taxon-name-part></tp:taxon-name></italic> spp.: <xref ref-type="bibr" rid="B2056115">Scheibelreiter 1973</xref>) and <italic><tp:taxon-name><tp:taxon-name-part taxon-name-part-type="genus">E.</tp:taxon-name-part> <tp:taxon-name-part taxon-name-part-type="species">exarmata</tp:taxon-name-part></tp:taxon-name></italic>, it seems likely that Enslin misidentified the specimen. <xref ref-type="bibr" rid="B2056241">Zhelochovtsev [Zhelohovcev] 1988</xref>) mentioned under <italic><tp:taxon-name><tp:taxon-name-part taxon-name-part-type="genus">E.</tp:taxon-name-part> <tp:taxon-name-part taxon-name-part-type="species">exarmata</tp:taxon-name-part></tp:taxon-name></italic> simply “on ash” [translated] (<italic><tp:taxon-name><tp:taxon-name-part taxon-name-part-type="genus">Fraxinus</tp:taxon-name-part></tp:taxon-name></italic> sp., <tp:taxon-name><tp:taxon-name-part taxon-name-part-type="family">Oleaceae</tp:taxon-name-part></tp:taxon-name>). Probably this information is based on original observations made by <xref ref-type="bibr" rid="B2056145">Supatashvili et al. 1972</xref> al. (1972) in Georgia, who reared adults from larvae. Adults were examined by Zhelochovtsev and determined as <italic><tp:taxon-name><tp:taxon-name-part taxon-name-part-type="genus">E.</tp:taxon-name-part> <tp:taxon-name-part taxon-name-part-type="species">exarmata</tp:taxon-name-part></tp:taxon-name></italic>. The larva is very briefly described by <xref ref-type="bibr" rid="B2056145">Supatashvili et al. 1972</xref> [translated]: “Larva grey coloured, body covered with awl-shaped processes”. These authors also record “ash” as the host, but do not mention which <italic><tp:taxon-name><tp:taxon-name-part taxon-name-part-type="genus">Fraxinus</tp:taxon-name-part></tp:taxon-name></italic> species was involved. Apart from <italic><tp:taxon-name><tp:taxon-name-part taxon-name-part-type="genus">Fraxinus</tp:taxon-name-part> <tp:taxon-name-part taxon-name-part-type="species">excelsior</tp:taxon-name-part></tp:taxon-name></italic> L., some other ash species occur in Georgia, such as <italic><tp:taxon-name><tp:taxon-name-part taxon-name-part-type="genus">F.</tp:taxon-name-part> <tp:taxon-name-part taxon-name-part-type="species">angustifolia</tp:taxon-name-part></tp:taxon-name></italic> Vahl subsp. <italic>oxycarpa</italic> (M. Bieb. ex Willd.) Franco &amp; Rocha Afonso (<xref ref-type="bibr" rid="B2056178">USDA 2012</xref>). The recent German records indicate that <italic><tp:taxon-name><tp:taxon-name-part taxon-name-part-type="genus">F.</tp:taxon-name-part> <tp:taxon-name-part taxon-name-part-type="species">excelsior</tp:taxon-name-part></tp:taxon-name></italic> L. is a host. As far as we are aware, the publication by <xref ref-type="bibr" rid="B2056145">Supatashvili et al. 1972</xref> is unique in referring to <italic><tp:taxon-name><tp:taxon-name-part taxon-name-part-type="genus">E.</tp:taxon-name-part> <tp:taxon-name-part taxon-name-part-type="species">exarmata</tp:taxon-name-part></tp:taxon-name></italic> as a pest. Their observations were made in stands of planted ash. It is noteworthy that the occasional reports of defoliation caused by <italic><tp:taxon-name><tp:taxon-name-part taxon-name-part-type="genus">E.</tp:taxon-name-part> <tp:taxon-name-part taxon-name-part-type="species">parca</tp:taxon-name-part></tp:taxon-name></italic> in North America involve “planted ash species [..] in urban settings” (<xref ref-type="bibr" rid="B2056231">Williams 2007</xref>), although D. R. Smith (personal communication) states that it is also fairly common throughout the eastern deciduous forests.</p><p><bold>Description of mature larva</bold> (Figs <xref ref-type="fig" rid="F2056255">2</xref>, <xref ref-type="fig" rid="F2056265">3</xref>, <xref ref-type="fig" rid="F2056267">4</xref>).</p><p>Terminology follows <xref ref-type="bibr" rid="B2056187">Viitasaari 2002</xref>, with notation of annulets of abdominal segments according to <xref ref-type="bibr" rid="B2056201">Vikberg and Nuorteva 1997</xref>, i.e. annulet 3 bears the spiracle.</p><p>Length: approximately 15 mm.</p><p>Head completely black except for pale mouthparts. Ground colour of trunk above spiracular line grey; whitish below this, with yellow tinge on abdominal segments 1-8. Cuticular processes (hereafter: spines) above spiracles located on more or less black glandubae. Above spiracles, on thorax, most spines entirely black; on abdomen all supraspiracular spines blackish above fork, whitish below this; the outermost of each dorsal pair of spines darker. All subspiracular spines paler than more dorsal ones; apically at most pale brown, and if located on glandubae, then these also completely pale.</p><p>Antenna with 5 articles. Clypeus with 2 setae. Thoracic leg with 5 articles. The 4 most dorsal and anterior spines on thorax are trifid. Prolegs on abdominal segments 2-8 and 10. Abdominal segments 1-9 with 5 dorsal annulets. Annulet 3 with 2 supraspiracular bifid spines. Annulet 5 with 3 bifid spines: 2 supraspiracular and 1 on spiracular line. Abdominal segment 10 without spine on midline. Subspiracular lobe with two spines; anterior one bifid, other simple. Suprapedal lobe with two simple spines.</p><p><bold>Description of prepupa</bold> (Fig. <xref ref-type="fig" rid="F2056269">5</xref>).</p><p>Length: approximately 13 mm.</p><p>Head grey above; yellowish on and around mouthparts. Thorax yellow-white. Abdomen largely grey, with yellow patches on and below spiracular line, and yellowish prolegs.</p><p>Spines absent, except on abdominal segments 9 and 10, where they are replaced by unbranched, peg-shaped structures. Prothorax dorsally and anteriorly more strongly produced than in the feeding larva, giving it a hooded appearance.</p><p>
            <bold>Identification</bold>
          </p><p>Other spiny West Palaearctic <tp:taxon-name><tp:taxon-name-part taxon-name-part-type="subfamily">Blennocampinae</tp:taxon-name-part></tp:taxon-name> larvae belong to the genera <italic><tp:taxon-name><tp:taxon-name-part taxon-name-part-type="genus">Monardis</tp:taxon-name-part></tp:taxon-name></italic>, <italic><tp:taxon-name><tp:taxon-name-part taxon-name-part-type="genus">Periclista</tp:taxon-name-part></tp:taxon-name></italic>, <italic><tp:taxon-name><tp:taxon-name-part taxon-name-part-type="genus">Pareophora</tp:taxon-name-part></tp:taxon-name></italic>, <italic><tp:taxon-name><tp:taxon-name-part taxon-name-part-type="genus">Monophadnoides</tp:taxon-name-part></tp:taxon-name></italic> and <italic><tp:taxon-name><tp:taxon-name-part taxon-name-part-type="genus">Claremontia</tp:taxon-name-part></tp:taxon-name></italic>.  Larvae of all of these, none of which feeds on <italic><tp:taxon-name><tp:taxon-name-part taxon-name-part-type="genus">Fraxinus</tp:taxon-name-part></tp:taxon-name></italic>, have a mainly pale green or yellowish body and are thus easily distinguished from the predominantly grey larva of <italic><tp:taxon-name><tp:taxon-name-part taxon-name-part-type="genus">E.</tp:taxon-name-part> <tp:taxon-name-part taxon-name-part-type="species">exarmata</tp:taxon-name-part></tp:taxon-name></italic>. <xref ref-type="bibr" rid="B2056125">Smith 1969</xref> stated that the larva of <italic><tp:taxon-name><tp:taxon-name-part taxon-name-part-type="genus">Eupareophora</tp:taxon-name-part> <tp:taxon-name-part taxon-name-part-type="species">parca</tp:taxon-name-part></tp:taxon-name></italic> has two bifurcate spines on the subspiracular lobe, and can therefore be distinguished from those of <italic><tp:taxon-name><tp:taxon-name-part taxon-name-part-type="genus">Periclista</tp:taxon-name-part></tp:taxon-name></italic> species in which the anterior of these two spines is bifurcate and the posterior one simple. The larva of <italic><tp:taxon-name><tp:taxon-name-part taxon-name-part-type="genus">E.</tp:taxon-name-part> <tp:taxon-name-part taxon-name-part-type="species">exarmata</tp:taxon-name-part></tp:taxon-name></italic> in this respect (Fig. <xref ref-type="fig" rid="F2056267">4</xref>) is however like <italic><tp:taxon-name><tp:taxon-name-part taxon-name-part-type="genus">Periclista</tp:taxon-name-part></tp:taxon-name></italic>, not <italic><tp:taxon-name><tp:taxon-name-part taxon-name-part-type="genus">E.</tp:taxon-name-part> <tp:taxon-name-part taxon-name-part-type="species">parca</tp:taxon-name-part></tp:taxon-name></italic>. The coloration of the mature larva of <italic><tp:taxon-name><tp:taxon-name-part taxon-name-part-type="genus">E.</tp:taxon-name-part> <tp:taxon-name-part taxon-name-part-type="species">parca</tp:taxon-name-part></tp:taxon-name></italic> (illustrated by <xref ref-type="bibr" rid="B2056231">Williams 2007</xref>) and <italic><tp:taxon-name><tp:taxon-name-part taxon-name-part-type="genus">E.</tp:taxon-name-part> <tp:taxon-name-part taxon-name-part-type="species">exarmata</tp:taxon-name-part></tp:taxon-name></italic> (Figs <xref ref-type="fig" rid="F2056255">2</xref>, <xref ref-type="fig" rid="F2056265">3</xref>, <xref ref-type="fig" rid="F2056267">4</xref>) is similar, although the latter is apparently darker. According to <xref ref-type="bibr" rid="B2056231">Williams 2007</xref> (fig. 10B), the caudal abdominal terga of the <italic><tp:taxon-name><tp:taxon-name-part taxon-name-part-type="genus">E.</tp:taxon-name-part> <tp:taxon-name-part taxon-name-part-type="species">parca</tp:taxon-name-part></tp:taxon-name></italic> prepupa entirely lack large cuticular processes, whereas the prepupa of <italic><tp:taxon-name><tp:taxon-name-part taxon-name-part-type="genus">E.</tp:taxon-name-part> <tp:taxon-name-part taxon-name-part-type="species">exarmata</tp:taxon-name-part></tp:taxon-name></italic> clearly possesses some (Fig. <xref ref-type="fig" rid="F2056269">5</xref>).</p><p>
            <bold>Behaviour</bold>
          </p><p>All adult collection records and observations on larvae (here, and by <xref ref-type="bibr" rid="B2056145">Supatashvili et al. 1972</xref>, suggest that <italic><tp:taxon-name><tp:taxon-name-part taxon-name-part-type="genus">E.</tp:taxon-name-part> <tp:taxon-name-part taxon-name-part-type="species">exarmata</tp:taxon-name-part></tp:taxon-name></italic> is univoltine, flying soon after bud-break in spring, with larvae developing, according to local climate, between the end of April and start of June. The behaviour of the feeding larvae, although only briefly described by <xref ref-type="bibr" rid="B2056145">Supatashvili et al. 1972</xref> seems to resemble quite closely that of the Nearctic <italic><tp:taxon-name><tp:taxon-name-part taxon-name-part-type="genus">E.</tp:taxon-name-part> <tp:taxon-name-part taxon-name-part-type="species">parca</tp:taxon-name-part></tp:taxon-name></italic> as described by <xref ref-type="bibr" rid="B2056231">Williams 2007</xref>.</p><p>At Hagen-Hohenlimburg only mature larvae of <italic><tp:taxon-name><tp:taxon-name-part taxon-name-part-type="genus">E.</tp:taxon-name-part> <tp:taxon-name-part taxon-name-part-type="species">exarmata</tp:taxon-name-part></tp:taxon-name></italic> were found, apparently when they crawled down the trunk of the host in order to reach a spot in which to complete their development. <xref ref-type="bibr" rid="B2056231">Williams 2007</xref> recovered eight prepupae of <italic><tp:taxon-name><tp:taxon-name-part taxon-name-part-type="genus">E.</tp:taxon-name-part> <tp:taxon-name-part taxon-name-part-type="species">parca</tp:taxon-name-part></tp:taxon-name></italic> from the soil litter layer, and 2 from branches of the host. Further observations are therefore needed to establish whether <italic><tp:taxon-name><tp:taxon-name-part taxon-name-part-type="genus">E.</tp:taxon-name-part> <tp:taxon-name-part taxon-name-part-type="species">exarmata</tp:taxon-name-part></tp:taxon-name></italic> always leaves its host before moulting to a prepupa. According to <xref ref-type="bibr" rid="B2056145">Supatashvili et al. 1972</xref>, the mature larvae form cells in the bark of <italic><tp:taxon-name><tp:taxon-name-part taxon-name-part-type="genus">Fraxinus</tp:taxon-name-part></tp:taxon-name></italic>, in which they overwinter. A further apparent peculiarity noted by these authors, is that the freshly moulted larvae lack spines, but that these re-appear within a day. Neither of these phenomena was observed by <xref ref-type="bibr" rid="B2056231">Williams 2007</xref> in the Nearctic <italic><tp:taxon-name><tp:taxon-name-part taxon-name-part-type="genus">E.</tp:taxon-name-part> <tp:taxon-name-part taxon-name-part-type="species">parca</tp:taxon-name-part></tp:taxon-name></italic>, who found that the rather flimsy cocoon was usually constructed in the upper layers of the soil.</p></tp:treatment-sec><tp:treatment-sec><!--Section generated to contain objects referenced in tp:taxon-treatment.--><fig id="F2216299" position="float" orientation="portrait"><label>Figure 1.</label><caption><p>Maximum likelihood tree of COI (1078 bp) sequences of <tp:taxon-name><tp:taxon-name-part taxon-name-part-type="family">Tenthredinidae</tp:taxon-name-part></tp:taxon-name>. Numbers at nodes are bootstrap proportions (%) derived from 500 pseudoreplicates. Nodes receiving bootstrap support less than 50% have been collapsed, except for those closest to <italic><tp:taxon-name><tp:taxon-name-part taxon-name-part-type="genus">Eupareophora</tp:taxon-name-part></tp:taxon-name></italic>.</p></caption><graphic xmlns:xlink="http://www.w3.org/1999/xlink" xlink:href="biodiversity_data_journal-3-e7147-g001.jpg" position="float" id="oo_66111.jpg" orientation="portrait" xlink:type="simple"/></fig><fig id="F2056255" position="float" orientation="portrait"><label>Figure 2.</label><caption><p><italic><tp:taxon-name><tp:taxon-name-part taxon-name-part-type="genus">Eupareophora</tp:taxon-name-part> <tp:taxon-name-part taxon-name-part-type="species">exarmata</tp:taxon-name-part></tp:taxon-name></italic>, larva, last feeding instar; Germany, Hagen-Hohenlimburg. Photos: J. Bücker.</p></caption><graphic xmlns:xlink="http://www.w3.org/1999/xlink" xlink:href="biodiversity_data_journal-3-e7147-g002.jpg" position="float" id="oo_61787.jpg" orientation="portrait" xlink:type="simple"/></fig><fig id="F2056265" position="float" orientation="portrait"><label>Figure 3.</label><caption><p><italic><tp:taxon-name><tp:taxon-name-part taxon-name-part-type="genus">Eupareophora</tp:taxon-name-part> <tp:taxon-name-part taxon-name-part-type="species">exarmata</tp:taxon-name-part></tp:taxon-name></italic>, larva, last feeding instar.</p></caption><graphic xmlns:xlink="http://www.w3.org/1999/xlink" xlink:href="biodiversity_data_journal-3-e7147-g003.jpg" position="float" id="oo_61793.jpg" orientation="portrait" xlink:type="simple"/></fig><fig id="F2056267" position="float" orientation="portrait"><label>Figure 4.</label><caption><p><italic><tp:taxon-name><tp:taxon-name-part taxon-name-part-type="genus">Eupareophora</tp:taxon-name-part> <tp:taxon-name-part taxon-name-part-type="species">exarmata</tp:taxon-name-part></tp:taxon-name></italic>, larva, last feeding instar; spl=surpedal lobe, ssl=subspiracular lobe.</p></caption><graphic xmlns:xlink="http://www.w3.org/1999/xlink" xlink:href="biodiversity_data_journal-3-e7147-g004.jpg" position="float" id="oo_61794.jpg" orientation="portrait" xlink:type="simple"/></fig><fig id="F2056269" position="float" orientation="portrait"><label>Figure 5.</label><caption><p><italic><tp:taxon-name><tp:taxon-name-part taxon-name-part-type="genus">Eupareophora</tp:taxon-name-part> <tp:taxon-name-part taxon-name-part-type="species">exarmata</tp:taxon-name-part></tp:taxon-name></italic>, Germany, Hagen-Hohenlimburg; prepupa. Photo: J. Bücker.</p></caption><graphic xmlns:xlink="http://www.w3.org/1999/xlink" xlink:href="biodiversity_data_journal-3-e7147-g005.jpg" position="float" id="oo_61795.jpg" orientation="portrait" xlink:type="simple"/></fig></tp:treatment-sec><ref-list><ref id="B2056075"><element-citation xmlns:xlink="http://www.w3.org/1999/xlink" publication-type="article" xlink:type="simple"><person-group person-group-type="author"><name name-style="western"><surname>Malm</surname><given-names>Tobias</given-names></name><name name-style="western"><surname>Nyman</surname><given-names>Tommi</given-names></name></person-group><year>2014</year><article-title>Phylogeny of the symphytan grade of <tp:taxon-name><tp:taxon-name-part taxon-name-part-type="order">Hymenoptera</tp:taxon-name-part></tp:taxon-name>: new pieces into the old jigsaw(fly) puzzle</article-title><source>Cladistics</source><volume>31</volume><issue>1</issue><fpage>1</fpage><lpage>17</lpage><uri xlink:type="simple">http://dx.doi.org/10.1111/cla.12069</uri><pub-id pub-id-type="doi">10.1111/cla.12069</pub-id></element-citation></ref><ref id="B2056049"><element-citation xmlns:xlink="http://www.w3.org/1999/xlink" publication-type="book" xlink:type="simple"><person-group person-group-type="author"><name name-style="western"><surname>Liston</surname><given-names>A. D.</given-names></name></person-group><year>1995</year><source>Compendium of European Sawflies. List of species, modern nomenclature, distribution, foodplants, identification literature.</source><publisher-name>Chalastos Forestry</publisher-name><publisher-loc>Gottfrieding</publisher-loc><size units="page">190</size><comment content-type="language">English</comment></element-citation></ref><ref id="B2056105"><element-citation xmlns:xlink="http://www.w3.org/1999/xlink" publication-type="article" xlink:type="simple"><person-group person-group-type="author"><name name-style="western"><surname>Reichert</surname><given-names>A.</given-names></name></person-group><year>1933</year><article-title>Die <tp:taxon-name><tp:taxon-name-part taxon-name-part-type="superfamily">Tenthredinoidea</tp:taxon-name-part></tp:taxon-name> von Leipzig und Umgegend.</article-title><source>Sitzungsberichte der Naturforschenden Gesellschaft zu Leipzig</source><volume>56-59</volume><fpage>37</fpage><lpage>74</lpage></element-citation></ref><ref id="B2056115"><element-citation xmlns:xlink="http://www.w3.org/1999/xlink" publication-type="article" xlink:type="simple"><person-group person-group-type="author"><name name-style="western"><surname>Scheibelreiter</surname><given-names>G. K.</given-names></name></person-group><year>1973</year><article-title>Die Tenthrediniden der Rose (Rosa spec.).</article-title><source>Zeitschrift für angewandte Entomologie</source><volume>72</volume><issue>3</issue><fpage>225</fpage><lpage>259</lpage></element-citation></ref><ref id="B2056241"><element-citation xmlns:xlink="http://www.w3.org/1999/xlink" publication-type="chapter" xlink:type="simple"><person-group person-group-type="author"><name name-style="western"><surname>Zhelochovtsev [Zhelohovcev]</surname><given-names>A. N.</given-names></name></person-group><year>1988</year><chapter-title>[27. Order <tp:taxon-name><tp:taxon-name-part taxon-name-part-type="order">Hymenoptera</tp:taxon-name-part></tp:taxon-name> - Wasps Suborder <tp:taxon-name><tp:taxon-name-part taxon-name-part-type="suborder">Symphyta</tp:taxon-name-part></tp:taxon-name>  (Chalastogastra) - Sawflies and woodwasps.]</chapter-title><person-group person-group-type="editor"><name name-style="western"><surname>Zhelohovcev</surname><given-names>A. N.</given-names></name><name name-style="western"><surname>Tobias</surname><given-names>V. I.</given-names></name><name name-style="western"><surname>Kozlov</surname><given-names>M. A.</given-names></name></person-group><source>Keys to the fauna of the USSR, edited by the Zoological Institute of the Academy of Sciences of the USSR</source><volume>158</volume><publisher-name>Nauka</publisher-name><publisher-loc>Leningrad</publisher-loc><size units="page">268</size><comment content-type="language">Russian</comment></element-citation></ref><ref id="B2056145"><element-citation xmlns:xlink="http://www.w3.org/1999/xlink" publication-type="article" xlink:type="simple"><person-group person-group-type="author"><name name-style="western"><surname>Supatashvili</surname><given-names>S. M.</given-names></name><name name-style="western"><surname>Shalibashvili</surname><given-names>G. K.</given-names></name><name name-style="western"><surname>Supatashvili</surname><given-names>A. S.</given-names></name></person-group><year>1972</year><article-title>[New representatives of the insect pest fauna of forest and park plantations in Georgia.]</article-title><source>Bulletin of the Academy of Sciences of the Georgian SSR</source><volume>68</volume><issue>1</issue><fpage>217</fpage><lpage>220</lpage><comment content-type="language">Russian</comment></element-citation></ref><ref id="B2056178"><element-citation xmlns:xlink="http://www.w3.org/1999/xlink" publication-type="website" xlink:type="simple"><person-group person-group-type="author"><name name-style="western"><surname>USDA</surname><given-names>ARS, National Genetic Resources Program</given-names></name></person-group><article-title>Germplasm Resources Information Network - (GRIN)</article-title><uri xlink:type="simple">http://www.ars-grin.gov/cgi-bin/npgs/html/taxon.pl?315869</uri><date-in-citation content-type="access-date">2012-09-25T00:00:00+03:00</date-in-citation></element-citation></ref><ref id="B2056231"><element-citation xmlns:xlink="http://www.w3.org/1999/xlink" publication-type="article" xlink:type="simple"><person-group person-group-type="author"><name name-style="western"><surname>Williams</surname><given-names>D. J.</given-names></name></person-group><year>2007</year><article-title>Biology of the spiny ash sawfly, <italic><tp:taxon-name><tp:taxon-name-part taxon-name-part-type="genus">Eupareophora</tp:taxon-name-part> <tp:taxon-name-part taxon-name-part-type="species">parca</tp:taxon-name-part></tp:taxon-name></italic> (<tp:taxon-name><tp:taxon-name-part taxon-name-part-type="order">Hymenoptera</tp:taxon-name-part></tp:taxon-name>: <tp:taxon-name><tp:taxon-name-part taxon-name-part-type="family">Tenthredinidae</tp:taxon-name-part></tp:taxon-name>: <tp:taxon-name><tp:taxon-name-part taxon-name-part-type="subfamily">Blennocampinae</tp:taxon-name-part></tp:taxon-name>), in Edmonton, Alberta.</article-title><source>Canadian Entomologist</source><volume>139</volume><fpage>269</fpage><lpage>277</lpage><pub-id pub-id-type="doi">10.4039/n06-026</pub-id></element-citation></ref><ref id="B2056187"><element-citation xmlns:xlink="http://www.w3.org/1999/xlink" publication-type="chapter" xlink:type="simple"><person-group person-group-type="author"><name name-style="western"><surname>Viitasaari</surname><given-names>M.</given-names></name></person-group><year>2002</year><chapter-title>The Suborder <tp:taxon-name><tp:taxon-name-part taxon-name-part-type="suborder">Symphyta</tp:taxon-name-part></tp:taxon-name> of the <tp:taxon-name><tp:taxon-name-part taxon-name-part-type="order">Hymenoptera</tp:taxon-name-part></tp:taxon-name>.</chapter-title><person-group person-group-type="editor"><name name-style="western"><surname>Viitasaari</surname><given-names>M.</given-names></name></person-group><source>Sawflies (<tp:taxon-name><tp:taxon-name-part taxon-name-part-type="order">Hymenoptera</tp:taxon-name-part></tp:taxon-name>, <tp:taxon-name><tp:taxon-name-part taxon-name-part-type="suborder">Symphyta</tp:taxon-name-part></tp:taxon-name>) I. A review of the suborder, the Western Palaearctic taxa of <tp:taxon-name><tp:taxon-name-part taxon-name-part-type="superfamily">Xyeloidea</tp:taxon-name-part></tp:taxon-name> and <tp:taxon-name><tp:taxon-name-part taxon-name-part-type="superfamily">Pamphilioidea</tp:taxon-name-part></tp:taxon-name>.</source><publisher-name>Tremex</publisher-name><publisher-loc>Helsinki</publisher-loc><size units="page">516</size></element-citation></ref><ref id="B2056201"><element-citation xmlns:xlink="http://www.w3.org/1999/xlink" publication-type="article" xlink:type="simple"><person-group person-group-type="author"><name name-style="western"><surname>Vikberg</surname><given-names>V.</given-names></name><name name-style="western"><surname>Nuorteva</surname><given-names>M.</given-names></name></person-group><year>1997</year><article-title>On the rearing of Nesoselandria morio (Fabricius) and Birka cinereipes (Klug) (<tp:taxon-name><tp:taxon-name-part taxon-name-part-type="order">Hymenoptera</tp:taxon-name-part></tp:taxon-name>, <tp:taxon-name><tp:taxon-name-part taxon-name-part-type="family">Tenthredinidae</tp:taxon-name-part></tp:taxon-name>), with descriptions of their larvae.</article-title><source>Entomologica Fennica</source><volume>8</volume><issue>1</issue><fpage>27</fpage><lpage>38</lpage></element-citation></ref><ref id="B2056125"><element-citation xmlns:xlink="http://www.w3.org/1999/xlink" publication-type="book" xlink:type="simple"><person-group person-group-type="author"><name name-style="western"><surname>Smith</surname><given-names>D. R.</given-names></name></person-group><year>1969</year><source>Nearctic Sawflies. I. <tp:taxon-name><tp:taxon-name-part taxon-name-part-type="subfamily">Blennocampinae</tp:taxon-name-part></tp:taxon-name>: Adults and larvae (<tp:taxon-name><tp:taxon-name-part taxon-name-part-type="order">Hymenoptera</tp:taxon-name-part></tp:taxon-name>: <tp:taxon-name><tp:taxon-name-part taxon-name-part-type="family">Tenthredinidae</tp:taxon-name-part></tp:taxon-name>). Technical Bulletin.</source><volume>1397</volume><publisher-name>U.S. Department of Agriculture</publisher-name><publisher-loc>Washington DC</publisher-loc><size units="page">176</size></element-citation></ref></ref-list></tp:taxon-treatment>
